# Supplementary material for: Measuring Short-Term Outcomes Following Primary Total Hip Arthroplasty: A Value-Based Healthcare Approach
Source: J Clin Med. 2025 May 9;14(10):3310. doi: 10.3390/jcm14103310 (PMC12112243; doi:10.3390/jcm14103310)
Supplement: Supplementary file 1 [file jcm-14-03310-s001.zip]

Archive with 1 entries (1 files):
- jcm-3551337-supplementary.pdf
